# Supplementary material for: Evolutionary History of Bacteriophages in the Genus Paraburkholderia
Source: Front Microbiol. 2018 May 11;9:835. doi: 10.3389/fmicb.2018.00835 (PMC5968390; doi:10.3389/fmicb.2018.00835)
Supplement: Supplementary file 7 [file Table_1.XLSX]

## Sheet: TS1
	Supplementary Table 1. Potential novel moron genes in prophages identified in genomes of the genus Paraburkholderia.
	PP	Potential moron genes	PSI-BLASTP hit	Query cover (%)	E value	Ident (%)	Accession
	ФPt17804	Antirestriction protein klca	Antirestriction protein [Pseudomonas phage MP1412]	91	8e-22	41	YP_006561051.1
	ФPt17804	Membrane proteins related to metalloendopeptidases	Structural protein [Pseudomonas phage PAJU2]	81	4e-61	60	YP_002284337.1
	ФPt17804	DNA-cytosine methyltransferase	DNA-cytosine methyltransferase [Oenococcus phage phis11]	92	9e-18	27	YP_009006594.1
	ФPt17804	DNA modification methylase	DNA binding protein [Arthrobacter phage Brent]	83	1e-07	32	ALF01277.1
	ФPtNBRC	Antirestriction protein klca	Hypothetical protein [Pseudomonas phage yua]	91	2e-22	41	YP_001595868.1
	ФPtNBRC	DNA-cytosine methyltransferase	Hypothetical protein [Flavobacterium phage Fpv5]	93	6e-28	27	YP_009322415.1
	ФPtNBRC	DNA modification methylase	DNA binding protein [Arthrobacter phage Brent]	83	1e-07	32	ALF01277.1
	ФPban2	Putative endopeptidase	Hypothetical protein phie125p26 [Burkholderia virus phie125]	86	7e-43	63	NP_536382.1
			Rz-like phage lysis protein [Burkholderia virus Bcep22]	84	3e-07	32	NP_944308.1
	ФPban2	Miscellaneous; hypothetical/partial homology	Hypothetical protein [Moraxella phage Mcat20]	95	4e-04	27	AKI27843.1
	ФPban2	DNA-cytosine methyltransferase	Putative C-specific methylase [Escherichia phage K1-dep(4)]	95	6e-57	45	YP_009168814.1
	ФPban2	Plasmid-related protein	Gp16 [Burkholderia virus Bcep43]	98	3e-35	35	NP_958121.1
	ФPban2	IS, phage, Tn; Transposon-related functions	Gp07 [Burkholderia phage bcepb1a]	95	2e-06	25	YP_024913.1
	ФPban2	Acyltransferase	Gp53 [Burkholderia virus bcepmu]	9	2e-04	26	YP_024726.1
	ФPgram1	Flagellar hook-length control protein fliK	Collagen-like protein [Megavirus lba]	78	0.001	22	AGD92520.1
	ФPgram1	DNA modification methylase	Putative DNA methylase [uncultured phage]	87	5e-107	44	ASN72967.1
	ФPgram1	Branched-chain amino acid transport system permease protein livM	-	-	-	-	-
	ФPgram1	Branched-chain amino acid transport ATP-binding protein livG	Putative ATP-binding cassette transporter [Amsacta moorei entomopoxvirus]	94	2e-08	24	NP_064912.1
	ФPgram1	Branched-chain amino acid transport ATP-binding protein livF	Putative ATP-binding cassette transporter [Amsacta moorei entomopoxvirus]	91	7e-04	21	NP_064912.1
	ФPnodo2	Helicase subunit of the DNA excision repair complex	Gp8 [Burkholderia phage Bcep176]	88	5e-37	46	YP_355343.1
	ФPnodo2	Putative ATP-binding protein	-	-	-	-	-
	ФPnodo2	Acyltransferase 3	Putative acetyltransferase [Burkholderia phage Bups phi1]	99	8e-04	26	ABY40549.1
	ФPnodo2	Flagellar protein flgJ [peptidoglycan hydrolase]	Mannosyl-glycoprotein endo-beta-N-acetylglucosamidase protein [Brevibacillus phage Davies]	99	2e-26	39	YP_008858671.1
	ФPphym1	Type I restriction-modification system, specificity subunit S	Putative swarming motility protein [Faustovirus ST1]	74	1e-14	35	SME64923.1
	ФPphym1	Antirestriction protein klca	Antirestriction protein [Pseudomonas phage MP1412]	99	8e-26	42	YP_006561051.1
	ФPphym1	DNA-cytosine methyltransferase	DNA methylase [Cellulophaga phage phi18:3]	95	1e-28	28	YP_008241225.1
	ФPphym1	DNA modification methylase	DNA binding protein [Arthrobacter phage barretlemon]	84	4e-09	30	YP_009303138.1
	ФPphym1	Flagellar hook-length control protein fliK	Unnamed protein product [Synechococcus phage S-CBS2]	100	3e-11	32	YP_004421506.1
	ФPphym1	Flagellar hook-length control protein fliK	Collagen triple helix repeat protein [Synechococcus phage ACG-2014f]	72	4e-15	31	AIX41946.1
	ФPphym1	DNA methylase N-4/N-6 domain protein	DNA methylase [Mycobacterium phage Wheeler]	77	0.002	27	YP_008410850.1
	ФPphym1	DNA modification methylase	Putative parb-like nuclease domain-containing protein [Salmonella phage SSU5]	89	3e-18	35	YP_006906758.1
	ФPphym1	Putative ABC transporter	Gp29, conserved hypothetical protein [Burkholderia virus phie255]	77	4e-39	31	YP_001111229.1
	ФPphym1	DNA primase	DNA primase [Cyanophage PSS2]	88	0.002	29	YP_003084253.1
	ФPphym1	Peptidase S49	Signal peptide peptidase [Aeromonas phage 59.1]	99	2e-19	27	APU00827.1
	ФPphym1	Gene transfer agent (gta) orfg12	Glycoside hydrolase family protein [Paracoccus phage vb_pmas_IMEP1]	100	4e-33	36	YP_009126439.1
	ФPphym1	Gene Transfer Agent FAD/FMN-containing dehydrogenase	GTA-like protein [Dinoroseobacter phage vb_dshs-R5C]	98	2e-36	28	ARB06119.1
	ФPphym1	Gene Transfer Agent nlpc/P60 family peptidase ## ORFG14	Cell wall peptidase [Paracoccus phage vb_pmas_IMEP1]	99	4e-12	32	YP_009126441.1
	ФPphym1	Gene Transfer Agent host specificity protein	GTA-like protein [Dinoroseobacter phage vb_dshs-R5C]	71	1e-26	27	ARB06121.1
	ФPphytPsJN	Chey-like receiver, AAA-type atpase, and DNA-binding domains	Transcriptional regulator [uncultured Mediterranean phage uvmed]	43	2e-38	40	BAR36547.1
	ФPphytPsJN	Alpha,alpha-trehalose-phosphate synthase [UDP-forming]	-	-	-	-	-
	ФPphytPsJN	Permeases of the major facilitator superfamily	Bicyclomycin efflux system [Salmonella phage FSL SP-016]	75	3e-06	22	AGF88068.1
	ФPphytPsJN	UPF0098 protein ybcl precursor	Gp46 [Burkholderia phage KL3]	100	7e-79	76	YP_004306458.1
	ФPphytPsJN	Very-short-patch mismatch repair endonuclease (G-T specific)	Gp47 [Burkholderia phage KL3]	100	0.0	82	YP_004306459.1
	ФPphytPsJN	DNA-cytosine methyltransferase	-	-	-	-	-
	ФPphytPsJN	Glutathione S-transferase	-	-	-	-	-
	ФPphytPsJN	SAM-dependent methyltransferases	-	-	-	-	-
	ФPphytPsJN	Probable transmembrane protein	-	-	-	-	-
	ФPphytPsJN	DNA-cytosine methyltransferase	DNA-methyltransferase type II restriction modification system [Cronobacter phage vb_csam_leb]	98	1e-15	24	AOG16254.1
	ФPphytPsJN	Mobile element protein	IS21 transposition protein [Enterobacteria phage fiaa91-ss]	90	4e-47	38	YP_008766949.1
	ФPphytPsJN	Mobile element protein	Transposase ista, IS21 family [Acidithiobacillus phage acaml1]	69	2e-39	32	AFU62914.1
	ФPphytPsJN	Dam modification methylase	DNA adenine methylase [Burkholderia virus phie125]	100	3e-27	70	NP_536383.1
	ФPphytPsJN	Exopolysaccharide production protein ExoZ	Gp53 [Burkholderia virus BcepMu]	91	1e-04	25	YP_024726.1
	ФPphyt455	FIG045374: Type II restriction enzyme, methylase subunit YeeA	Restriction-modification methylase [Hokovirus HKV1]	19	0.022	23	ARF10588.1
	ФPphyt455	Site-specific DNA methylase	DNA adenine methylase [Burkholderia virus phie125]	100	1e-159	79	NP_536383.1
	ФPphyt455	Virulence-associated protein E	DNA helicase [Leuconostoc phage Ln-9]	42	2e-21	25	YP_009149962.1
	ФPcari1DS	Methyl-directed repair DNA adenine methylase	DNA adenine methylase [Burkholderia virus phie125]	100	2e-166	83	NP_536383.1
	ФPcari1DS	Acyltransferase	Putative O-antigen acetylase [Pseudomonas virus D3]	77	5e-08	27	NP_061524.1
	ФPcari1DS	Virulence-associated protein E	Predicted P-loop atpase [Bacteriophage APSE-3]	47	1e-31	30	ACJ10118.1
	ФPcari2DS	Putative ATP binding protein SugR	Hypothetical protein gp32 [Burkholderia phage KS9]	13	2e-07	33	YP_003090159.1
	ФPcari2DS	Osmosensitive K+ channel histidine kinase KdpD	Histidine kinase [Pseudomonas phage phiah14b]	98	2e-69	36	AMW64577.1
	ФPcari2DS	Methyl-directed repair DNA adenine methylase	DNA adenine methylase [Burkholderia virus phie125]	100	2e-163	81	NP_536383.1
	ФPcari2DS	Putative endopeptidase	Lysis protein [Salmonella phage FSL SP-076]	86	9e-06	30	YP_008240204.1
	ФPcari2DS	O-acetyl transferase	Acyltransferase [Shigella phage sfii]	37	1e-04	27	YP_008318503.1
	ФPcari2DS	Transcriptional regulator	Bcepgomrgp20 [Burkholderia phage Bcepgomr]	98	1e-43	41	YP_001210240.1
	ФPcari2DS	Virulence-associated protein E	Predicted P-loop atpase [Bacteriophage APSE-3]	47	3e-31	30	ACJ10118.1
	ФPcari1MW	Virulence-associated protein E	Predicted P-loop atpase [Bacteriophage APSE-3]	47	3e-31	30	ACJ10118.1
	ФPcari1MW	Miscellaneous; unknown	Putative DNA polymerase I [uncultured virus]	57	1.5	22	ASF00239.1
	ФPcari1MW	Transcriptional regulator	Bcepgomrgp20 [Burkholderia phage bcepgomr]	98	1e-43	41	YP_001210240.1
	ФPcari1MW	O-acetyl transferase	Acyltransferase [Shigella phage sfii]	37	1e-04	27	YP_008318503.1
	ФPcari1MW	Putative endopeptidase	Lysis protein [Salmonella phage FSL SP-076]	86	9e-06	30	YP_008240204.1
	ФPcari1MW	Methyl-directed repair DNA adenine methylase	DNA adenine methylase [Burkholderia virus phie125]	100	2e-163	81	NP_536383.1
	ФPcari1MW	Osmosensitive K+ channel histidine kinase KdpD	Histidine kinase [Pseudomonas phage phiah14b]	98	2e-69	36	AMW64577.1
	ФPcari1MW	Putative ATP binding protein sugR	Hypothetical protein gp32 [Burkholderia phage KS9]	13	2e-07	33	YP_003090159.1
	ФPcari2MW	Virulence-associated protein E	Predicted P-loop atpase [Bacteriophage APSE-3]	47	3e-31	30	ACJ10118.1
	ФPcari2MW	Uncharacterized conserved protein	Protein of unknown function DUF2190 [Vibrio phage 2.096.O._10N.286.48.B5]	98	5e-08	39	AUS02258.1
	ФPcari2MW	Acyltransferase	Putative O-antigen acetylase [Pseudomonas virus D3]	77	5e-08	27	NP_061524.1
	ФPcari2MW	Methyl-directed repair DNA adenine methylase	DNA adenine methylase [Burkholderia virus phie125]	100	2e-166	83	NP_536383.1
	ФPglat2	Methyl-directed repair DNA adenine methylase	DNA adenine methylase [Burkholderia virus phie125]	80	8e-161	81	NP_536383.1
	ФPoxy3	Transcriptional regulator, lysr family	Gp58 [Burkholderia virus phi1026b]	47	3e-05	26	NP_945089.1
	ФPoxy3	Putative DNA helicase	Putative DNA helicase [Acinetobacter phage vb_abam_phiabaa1]	99	8e-73	31	YP_009304843.1
	ФPoxy3	Uncharacterized protein conserved in bacteria	Hypothetical protein bpsphi5223_0048 [Burkholderia virus phi52237]	67	4e-13	52	YP_293754.2
	ФPoxy3	Abortive infection protein, putative	Transporter [Oenococcus phage phi9805]	31	1e-11	32	YP_009005170.1
	ФPsp20	Rect protein	Putative recombinase [Enterobacter phage Tyrion]	75	2e-73	45	YP_009287767.1
	ФPsp20	Parb-like nuclease	HTH DNA binding protein [Mycobacterium phage Bipper]	83	0.001	27	YP_009303210.1
	ФPsp20	Conserved hypothetical protein-putative transcriptional regulator	Hypothetical protein OSG_ehp40_00130 [Environmental Halophage ehp-40]	38	1e-08	38	AFH22993.1
	ФPsp20	Primosomal protein I	Hypothetical protein PAN70_054 [Pseudomonas phage PAN70]	88	9e-43	36	AIX12496.1
	ФPsp20	DNA modification methylase	Putative DNA methylase [uncultured phage]	96	4e-43	45	ASN72967.1
	ФPsp20	Methionyl-trna formyltransferase	Gp30, formyl transferase, putative [Burkholderia virus phie255]	88	4e-51	47	YP_001111230.1
	ФPsp20	Autotransporter adhesin	Hypothetical protein [Yellowstone lake phycodnavirus 1]	33	0.004	30	YP_009174850.1
	ФPsp20	Alkaline phosphatase	ABC transporter [Bacillus phage spbc2]	95	4e-38	20	NP_046572.1
	ФPsp20	Cyclolysin secretion ATP-binding protein	-	-	-	-	-
	ФPsp20	Hlyd family secretion protein	-	-	-	-	-
	ФPsp20	Type I secretion system, outer membrane component	-	-	-	-	-
	ФPsp21	Vgrg protein	Hypothetical protein [Ralstonia phage RSY1]	71	2e-66	36	YP_009067079.1
	ФPsp21	Protein impG/vasA	Gp15 [Clostridium phage phis63]	52	8e-05	28	YP_006383519.1
	ФPsp21	Lipoprotein nlpd	-	-	-	-	-
	ФPsp21	Outer membrane protein A precursor	Outer-membrane protein ompa domain containing protein [Cellulophaga phage phi14:2]	62	0.005	29	YP_008242215.1
	ФPsp21	Topoisomerase IA	Hypothetical protein 10S6_3 [uncultured phage]	93	1e-54	71	ASN72968.1
	ФPsp21	DNA modification methylase	DNA modification methylase [Acidithiobacillus phage acaml1]	98	8e-133	50	AFU62870.1
	ФPsp21	Primosomal protein I	Hypothetical protein 2.32 [Burkholderia phage Bups phi1]	64	6e-17	33	ABY40524.1
	ФPsp21	Polygalacturonase	-	-	-	-	-
	ФPsp21	DNA-cytosine methyltransferase	DNA adenine methylase family protein [Salmonella phage SJ46]	98	2e-62	35	YP_009293579.1
	ФPsp21	Exodeoxyribonuclease VIII	Coil containing protein [Vibrio phage 1.289.A._10N.286.55.E8]	98	1e-18	27	AUS01687.1
	ФPsp21	Plasmid replication/partition related protein	-	-	-	-	-
	ФPsp21	Parb-like nuclease	Parb-like nuclease domain containing protein [uncultured Mediterranean phage uvmed]	40	2e-06	32	BAQ93557.1
	ФPsp31	Transposase	Transposase [Salmonella phage SJ46]	93	1e-43	23	YP_009293517.1
	ФPsp31	Autotransporter	-	-	-	-	-
	ФPsp31	Activator of osmoprotectant transporter prop	Prop protein [Sodalis phage phisg1]	64	0.0001	33	YP_516208.1
	ФPsp31	DNA modification methylase	Putative DNA methylase [uncultured phage]	95	2e-84	41	ASN72967.1
	ФPsp31	Resolvase	Gp6 [Burkholderia phage KS14]	88	1e-06	32	YP_004306850.1
	ФPsp31	Peptidyl-prolyl cis-trans isomerase	-	-	-	-	-
	ФPsp31	Channel-forming transporter/cytolysins activator of tpsB family	-	-	-	-	-
	ФPsp41	Flagellar protein flgj [peptidoglycan hydrolase]	Mannosyl-glycoprotein endo-beta-N-acetylglucosamidase protein [Brevibacillus phage Davies]	100	1e-29	45	YP_008858671.1
	ФPsp41	Enoyl-coa hydratase/carnithine racemase	Hypothetical protein [Ralstonia phage RP12]	97	3e-46	51	BAW19150.1
	ФPsp41	Aspartyl/Asparaginyl beta-hydroxylase	Aspartyl/asparaginyl beta-hydroxylase [uncultured Mediterranean phage uvmed]	94	7e-14	25	BAQ93819.1
	ФPsp41	Gene 66 protein	Hypothetical protein JJJB_0086 [Achromobacter phage jwalpha]	93	1e-20	40	YP_009004787.1
			Hypothetical protein bcepmigl_gp49 [Burkholderia virus Bcepmigl]	65	8e-11	44	YP_007236795.1
	ФPsp41	Putative chromosome partitioning protein	Gp57 [Burkholderia virus phi6442]	98	4e-85	51	YP_001111136.1
	ФPsp41	Methyltransferase	DNA adenine methyltransferase [Pseudomonas virus F116]	97	4e-83	49	YP_164275.1
	ФPsp41	DNA internalization-related competence protein comeC/Rec2	Metallo beta-lactamase family protein [Clostridium phage c-st]	30	2e-14	26	YP_398537.1
	ФPsp51	Recombinational DNA repair protein rect (prophage associated)	Rect [Burkholderia virus DC1]	63	1e-19	32	YP_006589936.1
	ФPsp51	Exodeoxyribonuclease VIII	Putative rece [Mycobacterium phage HC]	98	7e-22	30	BBC53919.1
	ФPsp51	Plasmid replication/partition related protein	Hypothetical protein [EBPR siphovirus 4]	48	2e-17	33	AEI71110.1
	ФPsp51	Parb-like nuclease	Hypothetical protein AH14a_p43 [Pseudomonas phage phiah14a]	79	2e-09	27	AMW64503.1
	ФPsp51	Conserved hypothetical protein-putative transcriptional regulator	DNA adenine methylase [Environmental Halophage ehp-3]	42	3e-11	34	AFH21526.1
	ФPsp51	Cytosine-specific DNA methyltransferase	Site-specific DNA methylase [uncultured Mediterranean phage uvdeep-CGR2-AD3-C76]	97	1e-13	26	ANS03868.1
	ФPsp51	DNA primase domain protein	Topoisomerase-primase domain-containing protein [Salinibacter virus M1EM-1]	49	4e-07	36	AUO78910.1
	ФPsp51	DNA modification methylase	DNA modification methylase [Acidithiobacillus phage acaml1]	95	2e-136	53	AFU62870.1
	ФPsp51	Topoisomerase IA	Hypothetical protein 10S6_3 [uncultured phage]	95	1e-51	66	ASN72968.1
	ФPsp51	Conserved domain protein	-	-	-	-	-
	ФPsp51	Type I secretion outer membrane protein, tolC precursor	-	-	-	-	-
	ФPsp51	Type I secretion system atpase	ABC transporter [Bacillus phage spbc2]	89	1e-22	21	NP_046572.1
	ФPsp51	Channel-forming transporter/cytolysins activator of tpsB family	-	-	-	-	-
	ФPsp61	Mobile element protein	-	-	-	-	-
	ФPsp61	Vgrg protein	Hypothetical protein [Ralstonia phage RSY1]	71	1e-64	37	YP_009067079.1
	ФPsp61	Protein impG/vasA	-	-	-	-	-
	ФPsp61	Mobile element protein	Transposase [Paenibacillus phage Tripp]	63	1e-09	36	YP_009210544.1
	ФPsp61	Methionyl-trna formyltransferase	Gp30, formyl transferase, putative [Burkholderia virus phie255]	88	4e-51	47	YP_001111230.1
	ФPsp61	DNA modification methylase	Putative DNA methylase [uncultured phage]	96	5e-43	45	ASN72967.1
	ФPsp61	DNA-cytosine methyltransferase	Dmt [Escherichia virus P1]	98	1e-55	36	YP_006537.1
	ФPsp61	Plasmid replication/partition related protein	Unnamed protein product [Leptospira phage LE1]	56	5e-09	27	CAE14777.1
	ФPsp61	Parb-like nuclease	Hypothetical protein [uncultured Mediterranean phage uvdeep-CGR0-KM14-C182]	84	1e-09	25	ANS02755.1
	ФPsp61	Adenine-specific DNA methyltransferase	DNA methyltransferase [Synechococcus virus S-ESS1]	60	3e-28	35	ARB05726.1
	ФPxeno2	Helicase subunit of the DNA excision repair complex	Gp8 [Burkholderia phage Bcep176]	46	7e-35	57	YP_355343.1
	ФPxeno2	UPF0028 protein ychK	Putative patatin-like phospholipase [Megavirus courdo7]	97	5e-18	26	AEX61892.1

## Sheet: TS2
	Supplementary Table 2. Classification of the CRISPR repeat sequences based on CRISPRmap analysis
	Bacteria	Strain	Repeat number	Structures	Sequences	Superclass
	P. terrae	BS001	1	None	None	D
			2	None	None	None
	P. terrae	BS007	3	None	None	B
			4	None	None	D
	P. terrae	BS110	5	None	None	D
			6	None	None	None
	P. terrae	DSMZ17804T	7	None	None	None
			8	None	None	D
	P. terrae	NBRC 100964	27	None	None	None
			28	None	None	D
	P. graminis	C4D1M	9	None	None	D
	P. grimmiae	R27	10	None	None	None
			11	None	None	B
	P. heleia	NBRC 101817	12	None	None	D
	P. nodosa	DSM 21604	13	None	None	C
	P. phymatum	stm815	14	None	None	D
	P. phytofirmans	PSJN	15	None	None	D
	P. phytofirmans	J1U5	16	None	None	D
	P. sacchari	LMG 19450	17	None	None	D
			18	None	None	D
	P. sprentiae	WSM 5005	19	None	None	D
	P. hospita	DSMZ17164T	20	None	None	B
	P. oxyphila	NBRC 105797	21	None	None	None
			22	None	None	None
			23	None	None	D
	P. phenoliruptrix	AC1100	24	None	None	None
	P. sp.	MF2-27	25	None	None	None
			26	None	None	None
	P. xenovorans	LB400	29	None	None	None
			30	motif 11	None	D
	P. zhejiangensis	CEIB S4-3	31	None	None	None
			32	None	None	B

## Sheet: TS3
	Supplementary Table 3. Abbreviation of CRISPR repeat conserved motif11.
	Abbreviation	Bacteria species	Taxa	Sequence
	Repeat30 ϕPxeno2	Paraburkholderia xenovorans	Bacteria	AAAGGTGAGCGTTTTCGGGAGCGC
	Afri_A_G_4_M11_X	Actinoplanes friuliensis DSM 7358	Bacteria	GGGCCCGACTTCCTTGAAGTTGG
	Bthe11_A_G_20_M11_X	Bifidobacterium thermophilum RBL67	Bacteria	TGGTTGTGAGTCGTCGCTCACAA
	Bthe11_A_G_4_M11_X	B. thermophilum RBL67	Bacteria	GTTGTGTGTGTCTTGGCATGCGT
	Cbot_K_G_4_M11_X	Clostridium botulinum F str. 230613	Bacteria	ATAATAATATAAAAGATATATCT
	Cdif_E_G_31_M11_X	C. difficile BI1	Bacteria	TTGAATGGTAAAAAATATTACTTT
	Cdif_E_G_8_M11_X	C. difficile BI1	Bacteria	TTGAATGGTAAAAAATATTACTTT
	Cdif_E_G_30_M11_X	C. difficile BI1	Bacteria	TTGAATGGTAAAAAATATTACTTT
	Cdif_E_G_36_M11_X	C. difficile BI1	Bacteria	TTGAATGGTAAAAAATATTACTTT
	Cdif_E_G_32_M11_X	C. difficile BI1	Bacteria	TTGAATGGTAAAAAATATTACTTT
	Cdif_D_G_3_M11_X	C. difficile BI1	Bacteria	TTGAATGGTAAAAAATATTACTTT
	Cdif_D_G_6_M11_X	C. difficile BI1	Bacteria	TTGAATGGTAAAAAATATTACTTT
	Cdif_E_G_7_M11_X	C. difficile BI1	Bacteria	TTGAATGGTAAAAAATATTACTTT
	Cdif_D_G_4_M11_X	C. difficile BI1	Bacteria	TTGAATGGTAAAAAATATTACTTT
	Cdif_F_G_4_M11_X	C. difficile BI1	Bacteria	TTGAATGGTAAAAAATATTACTTT
	Cdif_E_G_6_M11_X	C. difficile BI2	Bacteria	TTGAATGGTAAAAAATATTACTTT
	Cdif_D_G_5_M11_X	C. difficile BI3	Bacteria	TTGAATGGTAAAAAATATTACTTT
	Cdif_D_G_9_M11_X	C. difficile BI4	Bacteria	TTGAATGGTAAAAAATATTACTTT
	Cdif_C_G_9_M11_X	C. difficile CD196	Bacteria	TTGAATGGTAAAAAATATTACTTT
	Cdif_C_G_4_M11_X	C. difficile CD196	Bacteria	TTGAATGGTAAAAAATATTACTTT
	Cdif_C_G_6_M11_X	C. difficile CD196	Bacteria	TTGAATGGTAAAAAATATTACTTT
	Cdif_C_G_3_M11_X	C. difficile CD197	Bacteria	TTGAATGGTAAAAAATATTACTTT
	Cdif_F_G_9_M11_X	C. difficile R20291	Bacteria	TTGAATGGTAAAAAATATTACTTT
	Cdif_F_G_3_M11_X	C. difficile R20291	Bacteria	TTGAATGGTAAAAAATATTACTTT
	Cdif_F_G_6_M11_X	C. difficile R20291	Bacteria	TTGAATGGTAAAAAATATTACTTT
	Cdif_D_G_8_M11_X	C. difficile 2007855	Bacteria	TTGAATGGTAAAAAATATTACTTT
	Cdif_D_G_7_M11_X	C. difficile 2007855	Bacteria	TTGAATGGTAAAAAATATTACTTT
	Dsal1_A_G_3_M11_X	Dactylococcopsis salina PCC 8305	Bacteria	CTACTTTCTGATTGTTGTTGGGTT
	Nmar_A_G_1_M11_X	Nitrosopumilus maritimus SCM1	Bacteria	TGTTGCGTTACTTGAGAGGAATGG
	PAEN5_G_3_M11_X	Paenibacillus sp. JDR-2	Bacteria	GTGCTTGGTGTTGTTGGCTTAGT
	Rcas_A_G_37_M11_X	Roseiflexus castenholzii DSM 13941	Bacteria	CGTAAGGGCAGGTCTGAGACCTGCCC
	Spne_R_G_1_M11_X	Streptococcus pneumoniae CGSP14	Bacteria	CTGTTGATGCTGAGCGAGCACTGT
	Sdav_A_G_1_M11_F1	Streptomyces davawensis JCM 4913	Bacteria	GTGCTCCCCGCACCCGCGGGGA
	Tasi_A_G_3_M11_F6	Taylorella asinigenitalis	Bacteria	GTTAACTACCGCATAGGTAGTT
	Tcom1_A_G_14_M11_X	Thermobacillus composti KWC4	Bacteria	AATAACGGCACTTGGTGCCGTTA
	Vdis_G_1_M11_F3	Vulcanisaeta distributa DSM 14429	Archaea	GAAGATTTCAATAGAATATTGAAAG
	Vdis_G_3_M11_F3	V. distributa DSM 14429	Archaea	GAAGATTTCAATAGAATATTGAAAG
	Vdis1_A_G_4_M11_F3	V. distributa DSM 14429	Archaea	GAAGATTTCAATAGAATATTGAAAG
	Vdis1_A_G_8_M11_F3	V. distributa DSM 14430	Archaea	GAAGATTTCAATAGAATATTGAAAG
	Vdis_G_2_M11_F3	V. distributa DSM 14431	Archaea	GAAGATTTCAATAGAATATTGAAAG
	Vdis1_A_G_7_M11_F3	V. distributa DSM 14432	Archaea	GAAGATTTCAATAGAATATTGAAAG
	Vdis1_A_G_1_M11_F3	V. distributa DSM 14432	Archaea	GAAGATTTCAATAGAATATTGAAAG
	Vdis_G_4_M11_F3	V. distributa DSM 14432	Archaea	GAAGATTTCAATAGAATATTGAAAG
	Vdis1_A_G_2_M11_F3	V. distributa DSM 14433	Archaea	GAAGATTTCAATAGAATATTGAAAG
	Vdis1_A_G_3_M11_F3	V. distributa DSM 14433	Archaea	GAAGATTTCAATAGAATATTGAAAG
	Vdis_G_8_M11_F3	V. distributa DSM 14434	Archaea	GAAGATTTCAATAGAATATTGAAAG
	Vdis_G_9_M11_F3	V. distributa DSM 14435	Archaea	GAAGATTTCAATAGAATATTGAAAG
	Vdis1_A_G_9_M11_F3	V. distributa DSM 14435	Archaea	GAAGATTTCAATAGAATATTGAAAG
	Vdis_G_7_M11_F3	V. distributa DSM 14435	Archaea	GAAGATTTCAATAGAATATTGAAAG
	Vmou_G_2_M11_F3	V. moutnovskia 768-28	Archaea	GTTGATTTCAATAGAATATTGAAAG
	Vmou_0H_G_4_M11_F3	V. moutnovskia 768-28	Archaea	GTTGATTTCAATAGAATATTGAAAG
	Vmou_G_4_M11_F3	V. moutnovskia 768-28	Archaea	GTTGATTTCAAAAGAATATTGAAAG
	Vmou_0H_G_3_M11_F3	V. moutnovskia 768-28	Archaea	GTTGATTTCAATAGAATATTGAAAG
	Vmou_0H_G_2_M11_F3	V. moutnovskia 768-28	Archaea	GTTGATTTCAATAGAATATTGAAAG
	Vmou_G_3_M11_F3	V. moutnovskia 768-28	Archaea	GTTGATTTCAATAGAATATTGAAAG
	note: P. xenovorans repeat30 colored in red.

## Sheet: TS4
	Supplementary Table 4. CRISPR spacer match hitsa.
	Bacteria	Strain	Spacer name	Spacers length(bp)	Blastn	Query cover	E value	Ident	Accession	Taxon
	P. grimmiae	R27	Pgrim_sp1-1	33	Escherichia phage ECA2	0.87	0.63	0.86	KX130726.1	Podoviridae
					Enterobacter phage E-4	0.87	0.61	0.86	KP791807.1	Podoviridae
					Enterobacter phage E-2	0.87	0.61	0.86	KP791805.1	Podoviridae
					Yersinia phage vB_YenP_AP5	0.87	0.61	0.86	KM253764.1	Podoviridae
					Pseudomonas phage PPpW-4 DNA	0.54	2.1	1	AB775549.1	Podoviridae
	P. grimmiae	R27	Pgrim_sp1-2	32	Halovirus HRTV-7	0.71	2.2	0.91	KC292021.1	Unclassified
	P. grimmiae	R27	Pgrim_sp1-6	32	Enterobacteria phage vB_EcoM_VR26	0.93	7.7	0.83	KP007362.1	Myoviridae
	P. grimmiae	R27	Pgrim_sp2-5	32	Burkholderia cepacia complex phage BcepC6B	1	0.61	0.84	AY605181.1	Podoviridae
	P. grimmiae	R27	Pgrim_sp2-6	32	Swine hepatitis E virus strain swHLJ-BXBX	0.78	2.2	0.92	KX827238.1	Hepeviridae
	P. grimmiae	R27	Pgrim_sp2-7	32	Streptomyces phage phiCAM	0.84	7.7	0.85	JX889246.1	Siphoviridae
	P. grimmiae	R27	Pgrim_sp2-14	32	Escherichia phage vB_EcoM_ECO1230-10	0.78	7.7	0.88	GU903191.1	Myoviridae
	P. grimmiae	R27	Pgrim_sp2-16	32	Cedratvirus A11	0.71	7.7	0.92	LT671577.1	Unclassified
	P. grimmiae	R27	Pgrim_sp2-19	32	Ovine pestivirus isolate 91-F-6732	0.71	7.7	0.92	EF693983.1	Flaviviridae
	P. grimmiae	R27	Pgrim_sp2-22	32	Kaumoebavirus isolate Sc	0.78	0.18	0.92	KX552040.1	Unclassified
	P. grimmiae	R27	Pgrim_sp2-23	32	Rhodococcus phage Angryorchard	0.9	2.2	0.87	KY549153.1	Siphoviridae
					Pseudomonas phage phi3	0.71	2.1	0.91	KT887559.1	Myoviridae
	P. grimmiae	R27	Pgrim_sp2-25	32	Mycobacterium phage Larenn	0.81	7.7	0.87	KM677210.1	Siphoviridae
					Enterobacteria phage J8-65	0.53	7.8	1	KM247287.1	Podoviridae
	P. grimmiae	R27	Pgrim_sp2-27	32	Rhizobium phage RR1-B	0.75	7.7	0.88	JF974315.1	Myoviridae
					Pseudomonas phage shl2	0.71	2.1	0.91	LN889756.1	Podoviridae
					Pseudomonas phage HC15b2	0.71	2.1	0.91	LN913017.1	Podoviridae
	P. grimmiae	R27	Pgrim_sp2-28	32	ToCmMV-[BR:Ca14:To:07]	0.71	2.2	0.91	KT203558.1	Geminiviridae
	P. terrae	BS001	Pt001_sp1	35	Uncultured Mediterranean phage uvMED DNA	0.82	7.7	0.87	AP013473.1	Unclassified
	P. terrae	BS001	Pt001_sp6	29	Drosophila-associated Chrysoviridae-like	0.75	7.7	0.91	KP757934.1	Chrysoviridae
	P. terrae	BS007	Pt007_sp1-3	29	Drosophila-associated Chrysoviridae-like	0.75	7.7	0.91	KP757934.1	Chrysoviridae
	P. terrae	BS110	Pt110_sp2	35	Uncultured Mediterranean phage uvMED DNA	0.82	7.7	0.87	AP013473.1	Unclassified
	P. terrae	BS110	Pt110_sp9	29	Drosophila-associated Chrysoviridae-like	0.75	7.7	0.91	KP757934.1	Chrysoviridae
	P. oxyphila	NBRC105797	Poxy_sp3-1	33	Influenza B virus (B/Tennessee/19/2017)	0.81	7.7	0.85	CY233315.1	Orthomyxoviridae
	P. oxyphila	NBRC105797	Poxy_sp4-1	32	Pseudomonas phage Lu11	0.71	2.2	0.91	JQ768459.1	Myoviridae
	P. oxyphila	NBRC105797	Poxy_sp4-3	32	Stenotrophomonas phage IME-SM1	0.96	7.7	0.84	KR560069.1	Myoviridae
	P. oxyphila	NBRC105797	Poxy_sp4-5	32	Prochlorococcus phage P-TIM68	0.96	2.2	0.84	KM359505.1	Myoviridae
	P. oxyphila	NBRC105797	Poxy_sp4-6	32	Simian adenovirus 18	0.81	2.2	0.88	FJ025931.1	Adenoviridae
					Pseudomonas phage DL62	0.68	7.4	0.91	KR054031.1	Podoviridae
	P. oxyphila	NBRC105797	Poxy_sp4-12	32	Ralstonia phage RSL2 DNA	0.65	2.1	0.95	AP014693.1	Myoviridae
	P. oxyphila	NBRC105797	Poxy_sp4-15	32	Bordetella phage vB_BbrM_PHB04	0.75	7.7	0.88	MF663786.1	Unclassified
	P. oxyphila	NBRC105797	Poxy_sp4-16	32	Aurantimonas phage AmM-1 DNA	0.87	7.7	0.86	AB967974.1	Unclassified
	P. oxyphila	NBRC105797	Poxy_sp4-17	32	Bat SARS coronavirus HKU3-13	0.93	7.7	0.83	GQ153548.1	Coronaviridae
	P. oxyphila	NBRC105797	Poxy_sp4-19	32	Mycobacterium phage Drake55	0.87	2.2	0.86	MF668269.1	Siphoviridae
	P. oxyphila	NBRC105797	Poxy_sp4-18	32	Mycobacterium phage LouisV14	0.78	7.7	0.88	MG099946.1	Siphoviridae
					Ralstonia phage RSB1 DNA	0.53	7.4	1	AB451219.1	Podoviridae
	P. oxyphila	NBRC105797	Poxy_sp4-21	32	Geobacillus virus E2	0.75	0.63	0.92	DQ453159.1	Unclassified
	P. oxyphila	NBRC105797	Poxy_sp4-22	32	Acanthocystis turfacea Chlorella virus Can0610SP	0.75	0.63	0.92	JX997156.1	Phycodnaviridae
	P. oxyphila	NBRC105797	Poxy_sp4-25	32	Pea seed-borne mosaic virus strain PSB117CZ	0.78	7.7	0.88	KU870637.1	Potyviridae
	P. oxyphila	NBRC105797	Poxy_sp4-26	32	Gordonia phage Bowser	0.78	7.7	0.92	KU998235.1	Siphoviridae
	P. oxyphila	NBRC105797	Poxy_sp4-29	51	Acanthocystis turfacea Chlorella virus WI0606	0.71	2.2	0.91	JX997187.1	Phycodnaviridae
	P. zhejiangensis	CEIB S4-3	Pzhe_sp3-1	33	Caulobacter phage CcrRogue	0.84	7.7	0.86	JX100814.1	Siphoviridae
	P. zhejiangensis	CEIB S4-3	Pzhe_sp3-3	33	Porcine reproductive and respiratory syndrome virus isolate CReSA100	0.81	7.7	0.85	KX249753.1	Arteriviridae
					Ralstonia virus phiAp1	0.63	2.1	0.95	KY117485.1	Podoviridae
					Burkholderia ambifaria phage BcepF1	0.6	7.4	0.95	EF153632.1	Myoviridae
	P. zhejiangensis	CEIB S4-3	Pzhe_sp3-4	33	Hepatitis C virus isolate TV487	0.9	0.18	0.87	KJ678791.1	Flaviviridae
	P. zhejiangensis	CEIB S4-3	Pzhe_sp3-5	33	Black raspberry necrosis virus	0.9	0.18	0.87	HE611032.1	Secoviridae
	P. zhejiangensis	CEIB S4-3	Pzhe_sp3-7	33	Edwardsiella phage PEi26 DNA	0.78	2.2	0.88	AP014715.1	Myoviridae
					Enterobacteria phage vB_EcoP_ACG-C91	0.54	2.2	1	JN986844.1	Podoviridae
					Escherichia virus K1E	0.51	7.8	1	KY435490.1	Podoviridae
					Escherichia virus VEc3	0.51	7.8	1	MG251390.1	Podoviridae
					Escherichia virus mutPK1A2	0.51	7.8	1	MG004687.1	Podoviridae
					Escherichia virus AAPEc6	0.51	7.8	1	KX279892.2	Podoviridae
					Escherichia phage vB_EcoP_R	0.51	7.8	1	KY295899.1	Podoviridae
					Escherichia phage vB_EcoP_K	0.51	7.8	1	KY295897.1	Podoviridae
					Escherichia phage vB_EcoP_D	0.51	7.8	1	KY295893.1	Podoviridae
					Escherichia phage vB_EcoP_C	0.51	7.8	1	KY295892.1	Podoviridae
					Escherichia phage vB_EcoP_B	0.51	7.8	1	KY295891.1	Podoviridae
	P. zhejiangensis	CEIB S4-3	Pzhe_sp3-8	33	Erwinia phage vB_EamM_Asesino	0.75	7.7	0.88	KX397364.1	Myoviridae
	P. zhejiangensis	CEIB S4-3	Pzhe_sp4-3	33	Pandoravirus dulcis	0.77	2.2	0.86	KC977570.1	Unclassified
					Escherichia phage ECML-117	0.47	7.8	1	JX128258.1	Myoviridae
	P. zhejiangensis	CEIB S4-3	Pzhe_sp4-4	33	Mycobacterium phage Damien	0.91	7.7	0.85	KJ567046.1	Siphoviridae
	P. zhejiangensis	CEIB S4-3	Pzhe_sp4-6	33	Burkholderia phage phiE12-2	0.75	0.63	0.89	CP000624.1	Myoviridae
	P. zhejiangensis	CEIB S4-3	Pzhe_sp4-7	33	Pseudomonas phage PEV2	0.75	0.63	0.89	KU948710.1	Podoviridae
	a top BLASTN hits were colored black, while red represents phage matches to the Proteobacteria

## Sheet: TS5
	Supplementary Table 5. Proto-spacer BLAST analysis against IMG/VR viral spacers databasea
	Hit taxon	Query Sequence Name	Query Start Coord	Query End Coord	Subject Start Coord	Subject End Coord	Bit Score	E-value	% Ident	Subject Length
	Yersinia pekkanenii A125KOH2	Ф437	16284	16311	28	1	52.8	6e-05	100	32
	Y. pekkanenii CIP110230	Ф437	16284	16311	5	32	52.8	6e-05	100	32
	a Proto-spacer is a sequence derived from foreign genetic elements such as plasmids and viruses

## Sheet: TS6
	Supplementary Table 6. Proto-spacer BLAST analysis against IMG/VR metagenomics databasea.
	Hits	Query Name	E-value	Ident (%)	Viral Blastn hit	Query cover (%)	E value	Ident (%)	Accession	Taxon
	Freshwater sediment mic. Com.	ФPsp51	1e-07	95	Bubaline alphaherpesvirus 1 strain b6	0.04	8.1	77	KU936049.1	Herpesviridae
	Hot spring sediment bacterial and archeal com.	ФPsp52	2e-05	95	Uncultured Mediterranean phage clone uvDeep-GF0-KM14-C84	0.94	0.21	83	KT997853.1	Unknown
	Freshwater microbial com.	ФPban1	0.0001	97	Citrobacter phage vB_CfrM_CfP1	0.91	0.20	85	KX245890.1	Myoviridae
					Burkholderia phage BcepGomr	0.5	2.5	100	EF523948.1	Sipoviridae
	Oligotrophic lake water mic. Com.	ФPsp21	0.0002	100	Ralstonia phage RP12 DNA	0.75	4.6	88	AP017924.1	Unknown
					Burkholderia cepacia phage Bcep22	0.68	0.009	100	AY349011.3	Podoviridae
	Peatland microbial communities	ФPsp21	0.0002	100	Burkholderia cepacia phage Bcep22	0.68	0.009	100	AY349011.3	Podoviridae
	Combined assembly of wetland mic. Com.	ФPsp31	0.0005	100	Idiomarinaceae phage 1N2-2	0.78	0.11	92	KJ847052.1	Unknown
	Corn rhizosphere mic. Com.	ФPxeno2	0.0007	100	-	-	-	-	-	-
	Corn rhizosphere mic. Com.	ФPban3	0.0004	100	Venezuelan equine encephalitis virus strain Mena II	0.68	0.63	92	AF075252.1	RNA virus
	a Proto-spacer is a sequence derived from foreign genetic elements such as plasmids and viruses.
